# Supplementary material for: Evidence of Differences in Cellular Regulation of Wolbachia-Mediated Viral Inhibition between Alphaviruses and Flaviviruses
Source: Viruses. 2024 Jan 13;16(1):115. doi: 10.3390/v16010115 (PMC10818798; doi:10.3390/v16010115)
Supplement: Supplementary file 1 [file viruses-16-00115-s001.zip]

Archive with 1 entries (1 files):
- viruses-2802671-supplementary.pdf
